# Supplementary material for: Global Proteomic Analysis of Listeria monocytogenes’ Response to Linalool
Source: Foods. 2021 Oct 14;10(10):2449. doi: 10.3390/foods10102449 (PMC8535586; doi:10.3390/foods10102449)
Supplement: Supplementary file 1 [file foods-10-02449-s001.zip]

Archive with 1 entries (1 files):
- foods-1380441-supplementary.pdf
